# Supplementary material for: Plastid DNA is a major source of nuclear genome complexity and of RNA genes in the orphan crop moringa
Source: BMC Plant Biol. 2024 May 22;24:437. doi: 10.1186/s12870-024-05158-6 (PMC11110229; doi:10.1186/s12870-024-05158-6)
Supplement: Supplementary file 1 — Supplementary Material 1 [file 12870_2024_5158_MOESM1_ESM.xlsx]

## Sheet: Table S1
Table S1. Paired-end RNA-seq libraries from five tissues in moringa used in this study. Two technical replicates per tissue were generated.
Tissue	NCBI accesion number
Flower	SRR5834755
	SRR5834756
Leaf	SRR5834757
	SRR5834758
Seed	SRR5834759
	SRR5834760
Root	SRR5834761
	SRR5834762
Stem	SRR5834764
	SRR5834763

## Sheet: Table S2
Table S2: Summary of genomic features found in the moringa nuclear genome.
Genomic feature	Number	Size (nucleotides)	Percentage (%) of nucleotides
Structural gene1	22,714	121,074,297	51.22
Structural gene/exon	124,760	27,330,790	11.56
Structural gene/intron	102,046	48,324,342	20.44
Structural gene/promoter	22,714	22,710,390	9.61
Structural gene/terminator	22,714	22,708,775	9.61
TE	127,693	88,014,795	37.23
Other repeats	81,917	3,518,239	1.49
Eukaryotic rRNA gene	2,541	3,234,406	1.37
Prokaryotic rRNA gene	324	471,288	0.20
Nuclear tRNA gene	611	45,876	0.02
Mitochondrial tRNA gene	59	4,263	0.002
Plastid tRNA gene	913	67,642	0.03
Self-splicing intron RNA gene2	533	61.392	0.03
Regulatory RNA genes3	375	43.639	0.02
Spliceosomal RNA gene	94	14.163	0.01
Other RNA genes4	16	3.666	0.002
NUPT-I	776	253,096	0.11
NUPT-II	3,855	9,189,682	3.89
Unclassified NUPT	572	338,497	0.14
Other DNA	-	10,031,625	4.24
1Including the 1 Kb regions upstream and downstream of the ATG and stop codons, respectively.
2Group I and group II introns.
3MicroRNA, small nucleolar RNA and iron stress-repressed RNA (isrR).
45´ureB-sRNA, cyclic di-GMP, early nodulin 40 (enod40), histone 3' UTR stem-loop, Plant Signal Recognition Particle (PSRP), RNAse for Mitochondrial RNA Processing (RMRP), TPP riboswitch.

## Sheet: Table S3
Table S3: Summary of TEs found in the moringa nuclear genome partitioned by class, order and superfamily.
Classification	TE	Number	Size (nucleotides)	Percentage (%) of nucleotides
Class	Class I/Retrotransposon	49,609	38,155,774	16.14
	Class II/DNA transposon	78,084	49,859,021	21.09
Order	Retrotransposon/LINE	7,847	6,974,187	2.95
	Retrotransposon/LTR	40,776	30,632,229	12.96
	Retrotransposon/PLE	46	18,414	0.01
	Retrotransposon/SINE	586	453,066	0.19
	Retrotransposon/Non-LTR (unclassified)	354	77,878	0.03
	DNA transposon/Helitron	1,314	547,748	0.23
	DNA transposon/TIR	58,396	40,045,960	16.94
	DNA transposon (unclassified)	18,374	9,265,313	3.92
Superfamily	LINE/I	171	470,242	0.20
	LINE/L1	7,229	6,277,179	2.66
	LINE/R2	447	226,766	0.10
	LTR/Bel-Pao	2,362	1,660,471	0.70
	LTR/Copia	10,957	7,900,528	3.34
	LTR/ERV	94	31,553	0.01
	LTR/Gypsy	25,457	19,695,112	8.33
	LTR/Ngaro	664	471,415	0.20
	LTR/Retrovirus	1,067	801,571	0.34
	PLE/Penelope	46	18,414	0.01
	SINE/tRNA	259	409,336	0.17
	SINE (unclassified)	327	43,730	0.02
	LTR (unclassified)	175	71,579	0.03
	Helitron/Helitron	1,314	547,748	0.23
	TIR/CACTA	7,210	7,846,039	3.32
	TIR/hAT	42,500	27,079,341	11.46
	TIR/Mutator	4,879	3,196,298	1.35
	TIR/P	391	123,232	0.05
	TIR/PIF-Harbinger	2,465	1,272,510	0.54
	TIR/Tc1-Mariner	951	528,540	0.22

## Sheet: Table S4
Table S4: Distribution of NUPTs across genomic features detected in the nuclear genome of moringa patitioned by class.
NUPT class	Genomic feature	Number of NUPT genomic features2	Number of NUPT genomic features fully covered by plastid DNA	Number of NUPTs3
Episode I	Structural gene1	180	0	267
	TE	296	44	378
	Other repeats	8	4	10
	Eukaryotic rRNA gene	89	0	177
	Prokaryotic rRNA gene	39	15	85
	Nuclear tRNA gene	8	8	9
	Mitochondrial tRNA gene	0	0	0
	Plastid tRNA gene	3	3	4
	Self-splicing intron RNA gene4	3	3	6
	Regulatory RNA genes5	1	1	1
	Spliceosomal RNA gene	0	0	0
	Other RNA genes	0	0	0
	Two or more genomic features3	484	-	536
Episode II	Structural gene1	174	24	251
	TE	1,897	824	3,134
	Other repeats	71	67	93
	Eukaryotic rRNA gene	37	36	74
	Prokaryotic rRNA gene	244	139	618
	Nuclear tRNA gene	95	94	100
	Mitochondrial tRNA gene	42	42	42
	Plastid tRNA gene	894	891	860
	Self-splicing intron RNA gene4	503	497	615
	Regulatory RNA genes5	41	28	61
	Spliceosomal RNA gene	0	0	0
	Other RNA genes	0	0	0
	Two or more genomic features3	3,672	-	2,795
Unclassified	Structural gene1	113	0	139
	TE	303	68	346
	Other repeats	2	1	2
	Eukaryotic rRNA gene	6	0	6
	Prokaryotic rRNA gene	27	15	68
	Nuclear tRNA gene	9	5	9
	Mitochondrial tRNA gene	6	6	6
	Plastid tRNA gene	16	15	16
	Self-splicing intron RNA gene4	6	5	6
	Regulatory RNA genes5	0	0	0
	Spliceosomal RNA gene	0	0	0
	Other RNA genes	0	0	0
	Two or more genomic features3	430	-	385
1Including the 1 Kb regions upstream and downstream of the ATG and stop codons, respectively.
2Note that there are genomic features overlapping NUPTs from more than one class, and so the total number is higher than the actual number of NUPT genomic features.
3Note that there are NUPTs overlapping two or more genomic features and so the total number is higher than the actual number of NUPTs.
4Group I and group II introns.
5Only isrR genes.

## Sheet: Table S5
Table S5: Base pair overlap counts between NUPTs and genomic features partitioned by class. P from performing Pearson's Chi-squared independence tests with Yates' continuity correction to assess the significance of the observed overlaps compared to expected are shown.
NUPT class	Genomic feature	Observed overlapped base pairs	Expected overlapped base pairs	P
Episode I	Structural gene1	53,003	127,243	< 2.2 x 10-360
	TE	64,555	92,426	< 2.2 x 10-360
	Other repeats	397	3,775	< 2.2 x 10-360
	Eukaryotic rRNA gene	19,274	3,394	< 2.2 x 10-360
	Prokaryotic rRNA gene	41,023	495	< 2.2 x 10-360
	Nuclear tRNA gene	671	49	8.39 x 10-119
	Mitochondrial tRNA gene	0	15	9.71 x 10-2
	Plastid tRNA gene	299	72	7.46 x 10-32
	Self-splicing intron RNA gene2	694	65	3.2 x 10-115
	Regulatory RNA genes3	184	46	1.84 x 10-19
	Spliceosomal RNA gene	0	15	3.09 x 10-4
	Other RNA genes4	0	4	0.145
	NUPT-II	9,469	9,570	0.458
	Unclassified NUPT	1,181	3,496	2.68 x 10-100
	Other DNA	57,103	10,345	< 2.2 x 10-360
Episode II	Structural gene1	127,582	4,685,607	< 2.2 x 10-360
	TE	5,972,547	3,403,485	< 2.2 x 10-360
	Other repeats	4,685	139,014	< 2.2 x 10-360
	Eukaryotic rRNA gene	9,128	124,990	< 2.2 x 10-360
	Prokaryotic rRNA gene	728,108	18,211	< 2.2 x 10-360
	Nuclear tRNA gene	8,332	1,795	< 2.2 x 10-360
	Mitochondrial tRNA gene	3,107	167	< 2.2 x 10-360
	Plastid tRNA gene	96,853	2,647	< 2.2 x 10-360
	Self-splicing intron RNA gene2	86,210	2,391	< 2.2 x 10-360
	Regulatory RNA genes3	7,488	1,700	< 2.2 x 10-360
	Spliceosomal RNA gene	0	551	2.63 x 10-121
	Other RNA genes4	0	142	2.43 x 10-32
	NUPT-I	14,930	22,442	0.466
	Unclassified NUPT	14,930	22,442	< 2.2 x 10-360
	Other DNA	2,067,956	723,785	< 2.2 x 10-360
Unclassified	Structural gene1	26,247	171,139	< 2.2 x 10-360
	TE	97,464	124,310	< 2.2 x 10-360
	Other repeats	64	5,077	< 2.2 x 10-360
	Eukaryotic rRNA gene	738	4,565	< 2.2 x 10-360
	Prokaryotic rRNA gene	114,325	665	< 2.2 x 10-360
	Nuclear tRNA gene	683	66	1.56 x 10-112
	Mitochondrial tRNA gene	444	6	2.71 x 10-94
	Plastid tRNA gene	1,714	97	2.68 x 10-100
	Self-splicing intron RNA gene2	1,430	87	1.47 x 10-260
	Regulatory RNA genes3	0	62	9.03 x 10-15
	Spliceosomal RNA gene	0	20	2.03 x 10-5
	Other RNA genes4	0	5	6.58 x 10-2
	NUPT-I	1,181	350	3.21 x 10-100
	NUPT-II	5,461	12,872	< 2.2 x 10-360
	Other DNA	83,605	14,034	< 2.2 x 10-360
1Including the 1 Kb regions upstream and downstream of the ATG and stop codons, respectively.
2Group I and group II introns.
3MicroRNA, small nucleolar RNA and iron stress repressed RNA (isrR).
45´ureB-sRNA, cyclic di-GMP, early nodulin 40 (enod40), histone 3' UTR stem-loop, Plant Signal Recognition Particle (PSRP), RNAse for Mitochondrial RNA Processing (RMRP), TPP riboswitch.

## Sheet: Table S6
Table S6: Distribution of NUPTs across TEs detected in the nuclear genome of moringa partitioned by class.
NUPT class	TE classification	TE	Number of NUPT genomic features1	Number of NUPT genomic features fully covered by plastid DNA transposon	Number of NUPTs2
Episode I	Class	Class I/Retrotransposon	279	44	364
		Class II/DNA transposon	17	0	20
	Order	Retrotransposon/LINE	167	24	199
		Retrotransposon/LTR	90	16	153
		Retrotransposon/PLE	0	0	0
		Retrotransposon/SINE	22	4	24
		Retrotransposon/Non-LTR (unclassified)	0	0	0
		DNA transposon/Helitron	0	0	0
		DNA transposon/TIR	11	0	14
		DNA transposon (unclassified)	6	0	6
	Superfamily	LINE/I	11	0	11
		LINE/L1	156	24	188
		LINE/R2	0	0	0
		LTR/Bel-Pao	0	0	0
		LTR/Copia	4	0	9
		LTR/ERV	0	0	0
		LTR/Gypsy	86	16	146
		LTR/Ngaro	0	0	0
		LTR/Retrovirus	0	0	0
		PLE/Penelope	0	0	0
		SINE/tRNA	22	4	24
		SINE (unclassified)	0	0	0
		LTR (unclassified)	0	0	0
		Helitron/Helitron	0	0	0
		TIR/CACTA	2	0	4
		TIR/hAT	8	0	9
		TIR/Mutator	0	0	0
		TIR/P	0	0	0
		TIR/PIF-Harbinger	0	0	0
		TIR/Tc1-Mariner	1	0	1
Episode II	Class	Class I/Retrotransposon	1,782	791	3,096
		Class II/DNA transposon	115	33	132
	Order	Retrotransposon/LINE	933	421	1,663
		Retrotransposon/LTR	689	293	1,682
		Retrotransposon/PLE	0	0	0
		Retrotransposon/SINE	160	77	273
		Retrotransposon/Non-LTR (unclassified)	0	0	0
		DNA transposon/Helitron	0	0	0
		DNA transposon/TIR	98	33	115
		DNA transposon (unclassified)	17	0	21
	Superfamily	LINE/I	144	35	329
		LINE/L1	789	386	1,363
		LINE/R2	0	0	0
		LTR/Bel-Pao	2	0	3
		LTR/Copia	18	0	22
		LTR/ERV	0	0	0
		LTR/Gypsy	667	293	1,668
		LTR/Ngaro	0	0	0
		LTR/Retrovirus	2	0	2
		PLE/Penelope	0	0	0
		SINE/tRNA	160	77	273
		SINE (unclassified)	0	0	0
		LTR (unclassified)	0	0	0
		Helitron/Helitron	0	0	0
		TIR/CACTA	23	0	29
		TIR/hAT	69	33	81
		TIR/Mutator	1	0	1
		TIR/P	0	0	0
		TIR/PIF-Harbinger	4	0	4
		TIR/Tc1-Mariner	1	0	1
Unclassified	Class	Class I/Retrotransposon	285	67	339
		Class II/DNA transposon	18	1	19
	Order	Retrotransposon/LINE	150	36	162
		Retrotransposon/LTR	102	22	167
		Retrotransposon/PLE	0	0	0
		Retrotransposon/SINE	33	9	39
		Retrotransposon/Non-LTR (unclassified)	0	0	0
		DNA transposon/Helitron	0	0	0
		DNA transposon/TIR	17	1	18
		DNA transposon (unclassified)	1	0	1
	Superfamily	LINE/I	20	1	21
		LINE/L1	130	35	144
		LINE/R2	0	0	0
		LTR/Bel-Pao	0	0	0
		LTR/Copia	3	0	4
		LTR/ERV	0	0	0
		LTR/Gypsy	99	22	165
		LTR/Ngaro	0	0	0
		LTR/Retrovirus	0	0	0
		PLE/Penelope	0	0	0
		SINE/tRNA	32	9	38
		SINE (unclassified)	1	0	1
		LTR (unclassified)	0	0	0
		Helitron/Helitron	0	0	0
		TIR/CACTA	0	0	0
		TIR/hAT	15	1	16
		TIR/Mutator	1	0	1
		TIR/P	0	0	0
		TIR/PIF-Harbinger	1	0	1
		TIR/Tc1-Mariner	0	0	0
1Note that there are genomic features overlapping NUPTs from more than one class, and so the total number is higher than the actual number of NUPT genomic features.
2Note that there are NUPTs overlapping two or more genomic features and so the total number is higher than the actual number of NUPTs.

## Sheet: Table S7
Table S7: Base pair overlap counts between NUPTs and TEs partitioned by class. P from performing Pearson's Chi-squared independence tests with Yates' continuity correction to assess the significance of the observed overlaps compared to expected are shown.
NUPT class	TE classification	TE	Observed overlapped base pairs	Expected overlapped base pairs	P
Episode I	Class	Class I/Retrotransposon	63,096	40,062	< 2.2 x 10-360
		Class II/DNA transposon	1,459	52,364	< 2.2 x 10-360
	Order	Retrotransposon/LINE	33,001	7,321	< 2.2 x 10-360
		Retrotransposon/LTR	26,282	32,164	6.8 x 10-148
		Retrotransposon/PLE	0	19	3.01 x 10-5
		Retrotransposon/SINE	3,813	476	< 2.2 x 10-360
		Retrotransposon/Non-LTR (unclassified)	0	82	3.63 x 10-19
		DNA transposon/Helitron	0	576	< 2.2 x 10-360
		DNA transposon/TIR	627	42,053	6.16 x 10-127
		DNA transposon (unclassified)	832	9,735	< 2.2 x 10-360
	Superfamily	LINE/I	2,527	493	2.73 x 10-301
		LINE/L1	30,474	6,590	< 2.2 x 10-360
		LINE/R2	0	238	2.43 x 10-53
		LTR/Bel-Pao	0	1,744	< 2.2 x 10-360
		LTR/Copia	4,314	8,296	2.07 x 10-282
		LTR/ERV	0	33	2.31 x 10-8
		LTR/Gypsy	21.968	20.679	6.83 x 10-11
		LTR/Ngaro	0	495	2.45 x 10-109
		LTR/Retrovirus	0	842	6.35 x 10-185
		PLE/Penelope	0	19	3.01 x 10-5
		SINE/tRNA	3.813	429	< 2.2 x 10-360
		SINE (unclassified)	0	46	2.93 x 10-11
		LTR (unclassified)	0	75	1.13 x 10-17
		Helitron/Helitron	0	576	6.16 x 10-127
		TIR/CACTA	16	8.235	< 2.2 x 10-360
		TIR/hAT	603	28,440	< 2.2 x 10-360
		TIR/Mutator	0	3.357	< 2.2 x 10-360
		TIR/P	0	130	1.32 x 10-29
		TIR/PIF-Harbinger	0	1.337	4.75 x 10-293
		TIR/Tc1-Mariner	8	555	2.38 x 10-117
Episode II	Class	Class I/Retrotransposon	5,955,605	1,475,241	< 2.2 x 10-360
		Class II/DNA transposon	16,942	1,928,243	< 2.2 x 10-360
	Order	Retrotransposon/LINE	2,544,635	269,600	< 2.2 x 10-360
		Retrotransposon/LTR	3,022,090	1,184,390	< 2.2 x 10-360
		Retrotransposon/PLE	0	713	1.32 x 10-156
		Retrotransposon/SINE	388,880	17,517	< 2.2 x 10-360
		Retrotransposon/Non-LTR (unclassified)	0	3,021	< 2.2 x 10-360
		DNA transposon/Helitron	597	8,134	< 2.2 x 10-360
		DNA transposon/TIR	16,653	1,548,567	< 2.2 x 10-360
		DNA transposon (unclassified)	289	358,475	< 2.2 x 10-360
	Superfamily	LINE/I	457,513	18,164	< 2.2 x 10-360
		LINE/L1	2,087,122	242,663	3.02 x 10-57
		LINE/R2	0	8,773	2.88 x 10-203
		LTR/Bel-Pao	8	64,208	< 2.2 x 10-360
		LTR/Copia	666	305,490	< 2.2 x 10-360
		LTR/ERV	0	1,222	2.64 x 10-267
		LTR/Gypsy	3,021,409	761.479	< 2.2 x 10-360
		LTR/Ngaro	0	18.229	< 2.2 x 10-360
		LTR/Retrovirus	7	30.993	< 2.2 x 10-360
		PLE/Penelope	0	713	1.32 x 10-156
		SINE/tRNA	388.88	15.816	< 2.2 x 10-360
		SINE (unclassified)	0	1.701	< 2.2 x 10-360
		LTR (unclassified)	0	2.771	< 2.2 x 10-360
		Helitron/Helitron	597	8,134	< 2.2 x 10-360
		TIR/CACTA	180	303.241	< 2.2 x 10-360
		TIR/hAT	16.402	1,047,268	< 2.2 x 10-360
		TIR/Mutator	3	123.608	< 2.2 x 10-360
		TIR/P	0	4.774	< 2.2 x 10-360
		TIR/PIF-Harbinger	18	49.231	< 2.2 x 10-360
		TIR/Tc1-Mariner	50	20.445	< 2.2 x 10-360
Unclassified	Class	Class I/Retrotransposon	96,545	53,882	< 2.2 x 10-360
		Class II/DNA transposon	919	70,428	< 2.2 x 10-360
	Order	Retrotransposon/LINE	53,162	9,847	< 2.2 x 10-360
		Retrotransposon/LTR	36,087	43,259	5.22 x 10-162
		Retrotransposon/PLE	0	26	9.27 x 10-7
		Retrotransposon/SINE	7,296	640	< 2.2 x 10-360
		Retrotransposon/Non-LTR (unclassified)	0	110	3.51 x 10-170
		DNA transposon/Helitron	0	774	3.51 x 10-170
		DNA transposon/TIR	876	56,561	< 2.2 x 10-360
		DNA transposon (unclassified)	43	13,093	< 2.2 x 10-360
	Superfamily	LINE/I	7,582	663	< 2.2 x 10-360
		LINE/L1	45,580	8,863	< 2.2 x 10-360
		LINE/R2	0	320	2.92 x 10-71
		LTR/Bel-Pao	0	2,345	< 2.2 x 10-360
		LTR/Copia	79	11,158	< 2.2 x 10-360
		LTR/ERV	0	45	6.52 x 10-11
		LTR/Gypsy	36.008	27.813	5.18 x 10-255
		LTR/Ngaro	0	666	1.61 x 10-146
		LTR/Retrovirus	0	1.132	3.83 x 10-248
		PLE/Penelope	0	26	9.27 x 10-71
		SINE/tRNA	7.292	578	< 2.2 x 10-360
		SINE (unclassified)	4	62	2.13 x 10-12
		LTR (unclassified)	0	101	2.26 x 10-23
		Helitron/Helitron	0	774	3.51 x 10-170
		TIR/CACTA	0	11.076	< 2.2 x 10-360
		TIR/hAT	860	38.251	< 2.2 x 10-360
		TIR/Mutator	11	4.515	< 2.2 x 10-360
		TIR/P	0	174	2.21 x 10-39
		TIR/PIF-Harbinger	5	1.798	< 2.2 x 10-360
		TIR/Tc1-Mariner	0	747	3.64 x 10-164

## Sheet: Table S8
Table S8: Base pair overlap counts between NUPTs and regions of structural genes. P from Chi-square independence tests perfomed to assess the significance of the observed overlaps compared to expected are shown.
Genomic feature	Observed overlapped base pairs	Expected overlapped base pairs	P
Exon	34,027	1,127,665	< 2.2 x 10-360
Intron	82,984	1,988,987	< 2.2 x 10-360
Promoter	44,224	933,703	< 2.2 x 10-360
Terminator	45,597	933,636	< 2.2 x 10-360

## Sheet: Table S9
Table S9: Summary of NUPT structural genes classified according to the affected gene region.
Affected gene region	Number of NUPT structural genes	Genes
Exon	30	Morol02g15190, Morol05g07350, Morol05g07360, Morol05g07680, Morol05g07690, Morol05g07700, Morol05g07710, Morol05g07720, Morol05g07730, Morol05g07750, Morol05g07760, Morol06g00260, Morol06g00270, Morol06g01330, Morol06g01340, Morol06g13970, Morol07g01080, Morol07g01290, Morol10g05150, Morol10g05160, Morol10g05170, Morol10g05190, Morol10g05200, Morol10g05220, Morol10g05230, Morol10g05240, Morol10g0…
Intron	249	Morol01g00960, Morol01g00980, Morol01g01490, Morol01g02660, Morol01g03870, Morol01g03920, Morol01g04210, Morol01g05250, Morol01g05700, Morol01g06100, Morol01g06650, Morol01g08040, Morol01g08610, Morol01g11270, Morol01g11550, Morol01g12120, Morol01g12290, Morol01g13060, Morol01g15940, Morol01g17270, Morol01g17750, Morol01g23360, Morol01g25870, Morol01g26290, Morol01g26330, Morol01g27230, Morol01g2…
Promoter	71	Morol01g21360, Morol01g30160, Morol01g31610, Morol01g32180, Morol01g33140, Morol01g33280, Morol02g09990, Morol02g11450, Morol02g16090, Morol02g19750, Morol02g21070, Morol03g00310, Morol03g09510, Morol03g14360, Morol05g07740, Morol05g09910, Morol05g14650, Morol05g15720, Morol06g10770, Morol07g00960, Morol07g05060, Morol09g01190, Morol09g11230, Morol11g04230, Morol12g01450, Morol13g06720, Morol14g0…
Terminator	76	Morol01g03280, Morol01g21570, Morol01g33290, Morol01g33300, Morol02g00150, Morol02g02800, Morol02g04040, Morol02g11440, Morol02g18230, Morol03g01770, Morol03g06190, Morol03g14350, Morol04g09600, Morol05g07330, Morol05g07340, Morol05g10850, Morol05g11010, Morol07g01270, Morol07g06250, Morol08g01810, Morol08g03040, Morol08g03540, Morol08g07750, Morol09g06950, Morol09g09060, Morol09g13870, Morol10g0…

## Sheet: Table S10
Table S10: Distribution of the number of NUPTs detected in NUPT structural genes.
Number of NUPTs	Number of NUPT structural genes	Gene
1-51	241	Morol05g07350, Morol05g07360, Morol05g07680, Morol05g07690, Morol05g07700, Morol05g07710, Morol05g07720, Morol05g07730, Morol05g07750, Morol05g07760, Morol06g00260, Morol06g00270, Morol06g01330, Morol06g01340, Morol07g01080, Morol10g05150, Morol10g05160, Morol10g05170, Morol10g05190, Morol10g05200, Morol10g05220, Morol10g05230, Morol10g05240, Morol10g05250
1	222	Morol01g00980, Morol01g02660, Morol01g03280, Morol01g03870, Morol01g03920, Morol01g04050, Morol01g05250, Morol01g05700, Morol01g06100, Morol01g06650, Morol01g11810, Morol01g12120, Morol01g12290, Morol01g15940, Morol01g21570, Morol01g23360, Morol01g24110, Morol01g25870, Morol01g27450, Morol01g31140, Morol01g31610, Morol01g32170, Morol01g32180, Morol01g32360, Morol01g33280, Morol01g33290, Morol01g3…
2	143	Morol01g00960, Morol01g01490, Morol01g04210, Morol01g08610, Morol01g11550, Morol01g13050, Morol01g13060, Morol01g17270, Morol01g20590, Morol01g20600, Morol01g21360, Morol01g26290, Morol01g26330, Morol01g27230, Morol01g28100, Morol01g30160, Morol01g32680, Morol01g33980, Morol02g03840, Morol02g11440, Morol02g11450, Morol02g14680, Morol02g18230, Morol02g19750, Morol02g21630, Morol02g21780, Morol02g2…
3	23	Morol01g12780, Morol01g17750, Morol01g33140, Morol02g09980, Morol02g19390, Morol02g20140, Morol03g03720, Morol04g10650, Morol04g10720, Morol05g03100, Morol05g07660, Morol05g11020, Morol06g03500, Morol06g16950, Morol08g09990, Morol08g18720, Morol09g06470, Morol09g06870, Morol09g09600, Morol09g14720, Morol10g01950, Morol10g09890, Morol14g00870
4	8	Morol02g12340, Morol03g20670, Morol03g22150, Morol04g00200, Morol07g01780, Morol12g11540, Morol137g00020, Morol13g09180
5	1	Morol10g11980
6	4	Morol01g11270, Morol03g02220, Morol05g07320, Morol09g12430
8	2	Morol01g08040, Morol14g00790
10	1	Morol14g00250
1NUPT structural genes fully covered by plastid DNA.

[truncated: 4 more sheets: Table S11, Table S12, Table S13, Table S14]
